# Supplementary material for: Superior predatory ability and abundance predicts potential ecological impact towards early-stage anurans by invasive ‘Killer Shrimp’ (Dikerogammarus villosus)
Source: Sci Rep. 2021 Feb 25;11:4570. doi: 10.1038/s41598-021-82630-5 (PMC7907340; doi:10.1038/s41598-021-82630-5)
Supplement: Supplementary file 1 — Supplementary Information. [file 41598_2021_82630_MOESM1_ESM.csv]

Amphipod_Group	Density	Eaten
Large G. pulex	1	0
Large G. pulex	1	0
Large G. pulex	1	0
Large G. pulex	1	0
Large G. pulex	1	0
Large G. pulex	1	0
Large G. pulex	1	0
Large G. pulex	1	1
Large G. pulex	1	0
Large G. pulex	1	0
Large G. pulex	1	0
Large G. pulex	2	1
Large G. pulex	2	1
Large G. pulex	2	0
Large G. pulex	2	0
Large G. pulex	2	0
Large G. pulex	2	0
Large G. pulex	2	0
Large G. pulex	2	0
Large G. pulex	2	0
Large G. pulex	2	0
Large G. pulex	2	0
Large G. pulex	3	0
Large G. pulex	3	0
Large G. pulex	3	1
Large G. pulex	3	0
Large G. pulex	3	1
Large G. pulex	3	1
Large G. pulex	3	0
Large G. pulex	3	0
Large G. pulex	3	0
Large G. pulex	3	0
Large G. pulex	3	0
Large G. pulex	5	1
Large G. pulex	5	0
Large G. pulex	5	1
Large G. pulex	5	1
Large G. pulex	5	1
Large G. pulex	5	0
Large G. pulex	5	0
Large G. pulex	5	0
Large G. pulex	5	0
Large G. pulex	5	0
Large G. pulex	5	0
Large G. pulex	8	0
Large G. pulex	8	0
Large G. pulex	8	0
Large G. pulex	8	0
Large G. pulex	8	0
Large G. pulex	8	0
Large G. pulex	8	1
Large G. pulex	8	0
Large G. pulex	8	0
Large G. pulex	8	0
Large G. pulex	8	0
Large G. pulex	10	0
Large G. pulex	10	0
Large G. pulex	10	1
Large G. pulex	10	0
Large G. pulex	10	1
Large G. pulex	10	0
Large G. pulex	10	0
Large G. pulex	10	0
Large G. pulex	10	0
Large G. pulex	10	1
Large G. pulex	10	0
Large G. pulex	15	0
Large G. pulex	15	1
Large G. pulex	15	0
Large G. pulex	15	2
Large G. pulex	15	0
Large G. pulex	15	0
Large G. pulex	15	0
Large G. pulex	15	0
Large G. pulex	15	0
Large G. pulex	15	0
Intermediate D. villosus	1	1
Intermediate D. villosus	1	1
Intermediate D. villosus	1	0
Intermediate D. villosus	1	1
Intermediate D. villosus	1	0
Intermediate D. villosus	1	1
Intermediate D. villosus	1	1
Intermediate D. villosus	1	0
Intermediate D. villosus	1	1
Intermediate D. villosus	1	0
Intermediate D. villosus	1	0
Intermediate D. villosus	2	0
Intermediate D. villosus	2	0
Intermediate D. villosus	2	0
Intermediate D. villosus	2	0
Intermediate D. villosus	2	0
Intermediate D. villosus	2	0
Intermediate D. villosus	2	0
Intermediate D. villosus	2	2
Intermediate D. villosus	2	0
Intermediate D. villosus	2	0
Intermediate D. villosus	2	0
Intermediate D. villosus	3	0
Intermediate D. villosus	3	1
Intermediate D. villosus	3	0
Intermediate D. villosus	3	0
Intermediate D. villosus	3	2
Intermediate D. villosus	3	0
Intermediate D. villosus	3	1
Intermediate D. villosus	3	0
Intermediate D. villosus	3	0
Intermediate D. villosus	3	3
Intermediate D. villosus	3	1
Intermediate D. villosus	5	1
Intermediate D. villosus	5	1
Intermediate D. villosus	5	2
Intermediate D. villosus	5	0
Intermediate D. villosus	5	0
Intermediate D. villosus	5	0
Intermediate D. villosus	5	0
Intermediate D. villosus	5	2
Intermediate D. villosus	5	0
Intermediate D. villosus	5	0
Intermediate D. villosus	5	1
Intermediate D. villosus	8	0
Intermediate D. villosus	8	0
Intermediate D. villosus	8	1
Intermediate D. villosus	8	0
Intermediate D. villosus	8	1
Intermediate D. villosus	8	0
Intermediate D. villosus	8	2
Intermediate D. villosus	8	0
Intermediate D. villosus	8	0
Intermediate D. villosus	8	0
Intermediate D. villosus	8	2
Intermediate D. villosus	10	0
Intermediate D. villosus	10	0
Intermediate D. villosus	10	0
Intermediate D. villosus	10	2
Intermediate D. villosus	10	0
Intermediate D. villosus	10	0
Intermediate D. villosus	10	1
Intermediate D. villosus	10	0
Intermediate D. villosus	10	0
Intermediate D. villosus	10	2
Intermediate D. villosus	10	0
Intermediate D. villosus	15	1
Intermediate D. villosus	15	1
Intermediate D. villosus	15	0
Intermediate D. villosus	15	2
Intermediate D. villosus	15	1
Intermediate D. villosus	15	3
Intermediate D. villosus	15	0
Intermediate D. villosus	15	0
Intermediate D. villosus	15	3
Intermediate D. villosus	15	1
Intermediate D. villosus	15	0
Large D. villosus	1	1
Large D. villosus	1	1
Large D. villosus	1	1
Large D. villosus	1	1
Large D. villosus	1	1
Large D. villosus	1	0
Large D. villosus	1	0
Large D. villosus	1	0
Large D. villosus	1	0
Large D. villosus	1	1
Large D. villosus	1	0
Large D. villosus	2	2
Large D. villosus	2	2
Large D. villosus	2	0
Large D. villosus	2	1
Large D. villosus	2	0
Large D. villosus	2	1
Large D. villosus	2	0
Large D. villosus	2	0
Large D. villosus	2	0
Large D. villosus	2	0
Large D. villosus	2	1
Large D. villosus	3	3
Large D. villosus	3	1
Large D. villosus	3	0
Large D. villosus	3	0
Large D. villosus	3	0
Large D. villosus	3	0
Large D. villosus	3	1
Large D. villosus	3	1
Large D. villosus	3	0
Large D. villosus	3	3
Large D. villosus	3	2
Large D. villosus	5	3
Large D. villosus	5	0
Large D. villosus	5	1
Large D. villosus	5	1
Large D. villosus	5	0
Large D. villosus	5	2
Large D. villosus	5	0
Large D. villosus	5	2
Large D. villosus	5	1
Large D. villosus	5	2
Large D. villosus	5	2
Large D. villosus	8	3
Large D. villosus	8	1
Large D. villosus	8	1
Large D. villosus	8	1
Large D. villosus	8	1
Large D. villosus	8	2
Large D. villosus	8	2
Large D. villosus	8	2
Large D. villosus	8	2
Large D. villosus	8	2
Large D. villosus	8	2
Large D. villosus	10	3
Large D. villosus	10	2
Large D. villosus	10	0
Large D. villosus	10	2
Large D. villosus	10	1
Large D. villosus	10	4
Large D. villosus	10	1
Large D. villosus	10	0
Large D. villosus	10	0
Large D. villosus	10	0
Large D. villosus	10	0
Large D. villosus	15	2
Large D. villosus	15	1
Large D. villosus	15	2
Large D. villosus	15	2
Large D. villosus	15	1
Large D. villosus	15	3
Large D. villosus	15	3
Large D. villosus	15	2
Large D. villosus	15	2
Large D. villosus	15	2
Large D. villosus	15	1
