# Supplementary material for: Superior predatory ability and abundance predicts potential ecological impact towards early-stage anurans by invasive ‘Killer Shrimp’ (Dikerogammarus villosus)
Source: Sci Rep. 2021 Feb 25;11:4570. doi: 10.1038/s41598-021-82630-5 (PMC7907340; doi:10.1038/s41598-021-82630-5)
Supplement: Supplementary file 2 — Supplementary Information. [file 41598_2021_82630_MOESM2_ESM.csv]

Amphipod_Group	Density	Eaten
Intermediate D. villosus	2	1
Intermediate D. villosus	2	1
Intermediate D. villosus	2	1
Intermediate D. villosus	2	0
Intermediate D. villosus	2	1
Intermediate D. villosus	4	2
Intermediate D. villosus	4	2
Intermediate D. villosus	4	3
Intermediate D. villosus	4	2
Intermediate D. villosus	4	1
Intermediate D. villosus	6	3
Intermediate D. villosus	6	3
Intermediate D. villosus	6	4
Intermediate D. villosus	6	2
Intermediate D. villosus	6	3
Intermediate D. villosus	8	2
Intermediate D. villosus	8	2
Intermediate D. villosus	8	2
Intermediate D. villosus	8	5
Intermediate D. villosus	8	2
Intermediate D. villosus	10	3
Intermediate D. villosus	10	3
Intermediate D. villosus	10	4
Intermediate D. villosus	10	3
Intermediate D. villosus	10	4
Intermediate D. villosus	15	5
Intermediate D. villosus	15	4
Intermediate D. villosus	15	3
Intermediate D. villosus	15	3
Intermediate D. villosus	15	5
Intermediate D. villosus	20	2
Intermediate D. villosus	20	5
Intermediate D. villosus	20	4
Intermediate D. villosus	20	4
Intermediate D. villosus	20	3
Intermediate D. villosus	40	2
Intermediate D. villosus	40	5
Intermediate D. villosus	40	4
Intermediate D. villosus	40	4
Intermediate D. villosus	40	3
Intermediate D. villosus	70	2
Intermediate D. villosus	70	4
Intermediate D. villosus	70	4
Intermediate D. villosus	70	4
Intermediate D. villosus	70	4
Large D. villosus	2	2
Large D. villosus	2	2
Large D. villosus	2	1
Large D. villosus	2	2
Large D. villosus	2	1
Large D. villosus	4	2
Large D. villosus	4	2
Large D. villosus	4	3
Large D. villosus	4	0
Large D. villosus	4	3
Large D. villosus	6	2
Large D. villosus	6	4
Large D. villosus	6	4
Large D. villosus	6	6
Large D. villosus	6	4
Large D. villosus	8	2
Large D. villosus	8	6
Large D. villosus	8	3
Large D. villosus	8	5
Large D. villosus	8	5
Large D. villosus	10	5
Large D. villosus	10	7
Large D. villosus	10	8
Large D. villosus	10	3
Large D. villosus	10	6
Large D. villosus	15	6
Large D. villosus	15	3
Large D. villosus	15	6
Large D. villosus	15	4
Large D. villosus	15	5
Large D. villosus	20	8
Large D. villosus	20	6
Large D. villosus	20	7
Large D. villosus	20	3
Large D. villosus	20	6
Large D. villosus	40	7
Large D. villosus	40	7
Large D. villosus	40	8
Large D. villosus	40	11
Large D. villosus	40	7
Large D. villosus	70	7
Large D. villosus	70	8
Large D. villosus	70	7
Large D. villosus	70	3
Large D. villosus	70	6
Large G. pulex	2	0
Large G. pulex	2	0
Large G. pulex	2	0
Large G. pulex	2	1
Large G. pulex	2	0
Large G. pulex	4	0
Large G. pulex	4	0
Large G. pulex	4	0
Large G. pulex	4	1
Large G. pulex	4	0
Large G. pulex	6	0
Large G. pulex	6	0
Large G. pulex	6	0
Large G. pulex	6	0
Large G. pulex	6	0
Large G. pulex	8	0
Large G. pulex	8	0
Large G. pulex	8	0
Large G. pulex	8	0
Large G. pulex	8	0
Large G. pulex	10	0
Large G. pulex	10	0
Large G. pulex	10	0
Large G. pulex	10	0
Large G. pulex	10	0
Large G. pulex	15	0
Large G. pulex	15	0
Large G. pulex	15	0
Large G. pulex	15	1
Large G. pulex	15	0
Large G. pulex	20	0
Large G. pulex	20	1
Large G. pulex	20	0
Large G. pulex	20	0
Large G. pulex	20	0
Large G. pulex	40	0
Large G. pulex	40	0
Large G. pulex	40	0
Large G. pulex	40	0
Large G. pulex	40	0
Large G. pulex	70	1
Large G. pulex	70	0
Large G. pulex	70	0
Large G. pulex	70	0
Large G. pulex	70	0
